# Supplementary material for: Genome variation and conserved regulation identify genomic regions responsible for strain specific phenotypes in rat
Source: BMC Genomics. 2017 Dec 22;18:986. doi: 10.1186/s12864-017-4351-9 (PMC5741965; doi:10.1186/s12864-017-4351-9)
Supplement: Supplementary file 2 — All relevant characteristics of genes that are overlapping HVRs with conserved TFBS from all three factors and have non-synonymous coding SSVs in at least one strain comparison. (XLSX 56 kb) [file 12864_2017_4351_MOESM2_ESM.xlsx]

## Sheet: gene_table_coding_variation_joi
#ensembl_id_rat	strains	liver_expressed_genes	liver_gene	dif_liver_gene	dif_kidney	NSC-SSVs	GWAS	ensembl_id_human	gene_name	GDA_insulin_resistance	GDA_dyslipidaemias	GDA_obesity	GDA_heart_diseases	GDA_Alzheimer
ENSRNOG00000000242	LHvsLN_LLvsLN	yes_yes				4_4		ENSG00000006114	SYNRG
ENSRNOG00000000420	LLvsLN	yes				2		ENSG00000204356	RDBP
ENSRNOG00000000431	LLvsLN					1		ENSG00000213676	ATF6B
ENSRNOG00000000438	LLvsLN					1		ENSG00000204308	RNF5
ENSRNOG00000000442	LLvsLN	yes				2		ENSG00000204301	NOTCH4			1		2
ENSRNOG00000000818	LLvsLN					1		ENSG00000137404	NRM
ENSRNOG00000000830	LLvsLN					1		ENSG00000204580	DDR1			1		2
ENSRNOG00000000833	LLvsLN	yes				1		ENSG00000137411	VARS2
ENSRNOG00000000845	LLvsLN					1		ENSG00000204427	ABHD16A
ENSRNOG00000000848	LLvsLN					5		ENSG00000204438	GPANK1
ENSRNOG00000000850	LLvsLN		yes			1		ENSG00000204444	APOM		2			1
ENSRNOG00000000852	LLvsLN					5		ENSG00000204469	PRRC2A			2
ENSRNOG00000000853	LLvsLN					1		ENSG00000204472	AIF1			1		2
ENSRNOG00000000854	LLvsLN					4		ENSG00000204475	NCR3			1
ENSRNOG00000000857	LLvsLN					1
ENSRNOG00000000860	LLvsLN					1		ENSG00000204396	VWA7					1
ENSRNOG00000000973	LHvsLN					1		ENSG00000198723	C19orf45
ENSRNOG00000000982	LHvsLN	yes				1		ENSG00000196652	ZKSCAN5
ENSRNOG00000001149	LHvsLN_LLvsLN	yes_yes				1_1		ENSG00000089159	PXN
ENSRNOG00000001172	LHvsLN_LLvsLN	yes_yes				1_1		ENSG00000022840	RNF10
ENSRNOG00000001199	LHvsLN_LLvsLN	no_no				1_1		ENSG00000167272	POP5
ENSRNOG00000001344	LHvsLN_LLvsLN	yes_yes	yes		yes_no	1_1
ENSRNOG00000001434	LHvsLN_LLvsLN	no_no				1_1
ENSRNOG00000001439	LHvsLN_LLvsLN	no_no				1_1		ENSG00000177679	SRRM3
ENSRNOG00000001442	LHvsLN_LLvsLN	yes_yes	yes	yes_yes	yes_no	1_1		ENSG00000127948	POR
ENSRNOG00000001443	LHvsLN_LLvsLN	yes_yes		yes_yes		1_1		ENSG00000005486	RHBDD2
ENSRNOG00000001445	LHvsLN_LLvsLN	no_no				2_2
ENSRNOG00000001449	LHvsLN_LLvsLN	yes_yes	yes			1_1
ENSRNOG00000001492	LHvsLN					1		ENSG00000118160	SLC8A2
ENSRNOG00000001493	LHvsLN	yes			yes	1		ENSG00000118162	KPTN
ENSRNOG00000001499	LHvsLN					1		ENSG00000261857	MIA
ENSRNOG00000001602	LHvsLN_LLvsLN	yes_yes				1_1		ENSG00000198862	LTN1
ENSRNOG00000001866	LHvsLN_LLvsLN	yes_yes			yes_yes	1_1		ENSG00000241973	PI4KA
ENSRNOG00000002100	LLvsLN	yes				3		ENSG00000174780	SRP72
ENSRNOG00000002137	LLvsLN	yes			yes	3		ENSG00000157426	AASDH
ENSRNOG00000002342	LHvsLN_LLvsLN	yes_yes	yes			2_2		ENSG00000072210	ALDH3A2
ENSRNOG00000002612	LHvsLN_LLvsLN	no_no				2_2		ENSG00000141141	DDX52
ENSRNOG00000002778	LHvsLN_LLvsLN	yes_yes				2_2	1_1	ENSG00000108270	AATF			1
ENSRNOG00000002783	LHvsLN	yes			yes	2		ENSG00000117601	SERPINC1					1
ENSRNOG00000002852	LHvsLN_LLvsLN	yes_yes			yes_yes	1_1		ENSG00000141140	MYO19
ENSRNOG00000002907	LHvsLN_LLvsLN	yes_yes				1_1		ENSG00000143850	PLEKHA6
ENSRNOG00000003028	LHvsLN	yes				4		ENSG00000187775	DNAH17
ENSRNOG00000003226	LHvsLN_LLvsLN	yes_yes				1_1	1_1	ENSG00000133030	MPRIP			1
ENSRNOG00000003336	LHvsLN_LLvsLN	no_no				1_1		ENSG00000133055	MYBPH
ENSRNOG00000003576	LHvsLN_LLvsLN	no_no			yes_no	1_1		ENSG00000108506	INTS2
ENSRNOG00000003578	LHvsLN	yes				1		ENSG00000145780	FEM1C	1
ENSRNOG00000003594	LHvsLN_LLvsLN	yes_yes				1_1		ENSG00000163444	TMEM183A
ENSRNOG00000003679	LHvsLN_LLvsLN	yes_yes			yes_no	1_1		ENSG00000108510	MED13			1
ENSRNOG00000003946	LHvsLN	yes	yes			2		ENSG00000143337	TOR1AIP1
ENSRNOG00000004454	LHvsLN				yes	1		ENSG00000168398	BDKRB2			1		1
ENSRNOG00000004519	LHvsLN	yes				1		ENSG00000066739	ATG2B
ENSRNOG00000005193	LHvsLN	yes		yes	yes	1		ENSG00000178921	PFAS
ENSRNOG00000005357	LHvsLN	yes				1		ENSG00000178971	CTC1
ENSRNOG00000005447	LHvsLN_LLvsLN	yes_yes			yes_no	2_2
ENSRNOG00000005596	LHvsLN_LLvsLN	yes_yes				1_1		ENSG00000153982	GDPD1
ENSRNOG00000006198	LHvsLN_LLvsLN	no_no				2_2		ENSG00000068489	PRR11
ENSRNOG00000006224	LLvsLN					1		ENSG00000124743	KLHL31
ENSRNOG00000006422	LLvsLN					1		ENSG00000095981	KCNK16
ENSRNOG00000006582	LLvsLN					2		ENSG00000137074	APTX
ENSRNOG00000006982	LHvsLN	yes				2
ENSRNOG00000006995	LHvsLN_LLvsLN	yes_yes				2_2		ENSG00000177119	ANO6
ENSRNOG00000007060	LHvsLN	yes				1		ENSG00000147872	PLIN2			1
ENSRNOG00000007148	LHvsLN					1
ENSRNOG00000007431	LHvsLN	yes			yes	1		ENSG00000164403	SHROOM1
ENSRNOG00000007462	LHvsLN	yes				1		ENSG00000164402	2008-09-01
ENSRNOG00000007496	LHvsLN_LLvsLN	yes_yes				1_1		ENSG00000108389	MTMR4
ENSRNOG00000007538	LLvsLN	yes				3		ENSG00000117385	LEPRE1
ENSRNOG00000007578	LLvsLN	yes				1		ENSG00000198783	ZNF830
ENSRNOG00000007606	LHvsLN_LLvsLN	yes_yes		no_yes		1_1		ENSG00000108375	RNF43
ENSRNOG00000007764	LLvsLN	yes		yes		1		ENSG00000114541	FRMD4B
ENSRNOG00000007803	LHvsLN_LLvsLN	no_no				4_4
ENSRNOG00000007957	LHvsLN_LLvsLN	no_no				2_2		ENSG00000005379	BZRAP1
ENSRNOG00000008282	LHvsLN_LLvsLN	no_no				1_1		ENSG00000135374	ELF5
ENSRNOG00000008300	LHvsLN				yes	1		ENSG00000160062	ZBTB8A
ENSRNOG00000008332	LHvsLN_LLvsLN	no_no				1_1		ENSG00000128602	SMO
ENSRNOG00000008338	LHvsLN	yes				1		ENSG00000160058	BSDC1
ENSRNOG00000008552	LHvsLN_LLvsLN	no_no			yes_no	2_2		ENSG00000109991	P2RX3
ENSRNOG00000008825	LHvsLN_LLvsLN	yes_yes				1_1		ENSG00000149136	SSRP1
ENSRNOG00000008895	LHvsLN	yes	yes			1		ENSG00000101076	HNF4A		1	4	1	1
ENSRNOG00000008909	LHvsLN_LLvsLN	no_no				2_2		ENSG00000141194	OR4D1
ENSRNOG00000009076	LHvsLN_LLvsLN	yes_yes				1_1		ENSG00000124120	TTPAL
ENSRNOG00000009195	LHvsLN_LLvsLN	yes_yes				1_1		ENSG00000149115	TNKS1BP1
ENSRNOG00000009466	LLvsLN					2		ENSG00000141161	UNC45B				1
ENSRNOG00000009709	LLvsLN					1		ENSG00000236320	SLFN14
ENSRNOG00000009861	LHvsLN	yes	yes			1
ENSRNOG00000009995	LHvsLN					1		ENSG00000158987	RAPGEF6
ENSRNOG00000010065	LHvsLN					1		ENSG00000102780	DGKH
ENSRNOG00000010154	LHvsLN_LLvsLN	yes_yes				1_1		ENSG00000091732	ZC3HC1
ENSRNOG00000010237	LHvsLN_LLvsLN	yes_yes		yes_no		1_1		ENSG00000116871	MAP7D1
ENSRNOG00000010324	LLvsLN					1		ENSG00000154768	C17orf50
ENSRNOG00000010332	LHvsLN_LLvsLN	no_no				1_1
ENSRNOG00000010345	LHvsLN_LLvsLN	no_no				2_2		ENSG00000165120	C7orf45
ENSRNOG00000010463	LHvsLN_LLvsLN	no_no				2_2		ENSG00000128510	CPA4
ENSRNOG00000010475	LHvsLN_LLvsLN	yes_yes				1_1
ENSRNOG00000010520	LHvsLN	yes				1		ENSG00000141499	WRAP53
ENSRNOG00000010721	LHvsLN				yes	3		ENSG00000126787	DLGAP5
ENSRNOG00000010737	LLvsLN	yes				1		ENSG00000139793	MBNL2
ENSRNOG00000010906	LLvsLN	yes				1		ENSG00000161570	CCL5			7		2
ENSRNOG00000010951	LHvsLN_LLvsLN	yes_yes		yes_yes		1_1		ENSG00000091317	CMTM6
ENSRNOG00000011132	LHvsLN_LLvsLN	yes_yes				4_4		ENSG00000110427	KIAA1549L
ENSRNOG00000011262	LHvsLN	yes				2		ENSG00000063169	GLTSCR1
ENSRNOG00000011332	LHvsLN_LLvsLN	no_no				2_2		ENSG00000092853	CLSPN
ENSRNOG00000011346	LHvsLN	yes	yes			1		ENSG00000024422	EHD2
ENSRNOG00000011358	LHvsLN_LLvsLN	yes_yes				1_1		ENSG00000110422	HIPK3
ENSRNOG00000011927	LHvsLN	yes				1		ENSG00000162512	SDC3			2
ENSRNOG00000012443	LHvsLN_LLvsLN	yes_yes	yes		yes_no	1_1		ENSG00000157184	CPT2			5
ENSRNOG00000012880	LHvsLN	yes				2		ENSG00000101407	TTI1
ENSRNOG00000012956	LHvsLN	yes		yes	yes	2		ENSG00000198959	TGM2
ENSRNOG00000013074	LHvsLN_LLvsLN	no_no				1_1		ENSG00000184937	WT1			3		1
ENSRNOG00000013291	LHvsLN	yes	yes		yes	1
ENSRNOG00000013416	LLvsLN					2		ENSG00000205143	ARID3C
ENSRNOG00000013476	LLvsLN	yes		yes	yes	1		ENSG00000109323	MANBA
ENSRNOG00000013479	LLvsLN	yes				1		ENSG00000084090	STARD7
ENSRNOG00000013767	LHvsLN	yes			yes	1		ENSG00000104983	CCDC61
ENSRNOG00000013945	LHvsLN	yes				1		ENSG00000086544	ITPKC
ENSRNOG00000014034	LHvsLN				yes	1		ENSG00000185585	OLFML2A
ENSRNOG00000014104	LHvsLN	yes				2		ENSG00000167306	MYO5B
ENSRNOG00000014143	LLvsLN					2		ENSG00000171502	COL24A1
ENSRNOG00000014340	LHvsLN	yes				1
ENSRNOG00000014350	LLvsLN	yes		yes		1		ENSG00000142871	CYR61			1	1
ENSRNOG00000014424	LHvsLN					3		ENSG00000149633	KIAA1755
ENSRNOG00000014493	LHvsLN	yes				1		ENSG00000136935	GOLGA1
ENSRNOG00000014834	LHvsLN	yes				1		ENSG00000120616	EPC1
ENSRNOG00000014865	LHvsLN_LLvsLN	no_no				1_1		ENSG00000212734	C17orf100
ENSRNOG00000014970	LHvsLN					2		ENSG00000117245	KIF17
ENSRNOG00000015085	LHvsLN	yes				1		ENSG00000104936	DMPK
ENSRNOG00000015117	LHvsLN					1		ENSG00000122477	LRRC39
ENSRNOG00000015133	LLvsLN	yes				3		ENSG00000118058	MLL
ENSRNOG00000015211	LHvsLN					2		ENSG00000156876	SASS6
ENSRNOG00000015304	LHvsLN					1		ENSG00000130748	TMEM160			1
ENSRNOG00000015448	LHvsLN					1		ENSG00000187773	FAM69C
ENSRNOG00000015578	LHvsLN					3
ENSRNOG00000015860	LHvsLN					1	1	ENSG00000010310	GIPR			5
ENSRNOG00000015945	LLvsLN					1		ENSG00000160654	CD3G
ENSRNOG00000015948	LHvsLN				yes	1		ENSG00000105281	SLC1A5
ENSRNOG00000016055	LHvsLN	yes				2		ENSG00000181027	FKRP
ENSRNOG00000016109	LHvsLN	yes				1		ENSG00000215041	NEURL4
ENSRNOG00000016214	LHvsLN	yes				1		ENSG00000162688	AGL
ENSRNOG00000016218	LLvsLN	yes				5		ENSG00000077235	GTF3C1
ENSRNOG00000016239	LHvsLN	yes				1		ENSG00000180011	ZADH2
ENSRNOG00000016258	LHvsLN					1		ENSG00000101493	ZNF516
ENSRNOG00000016632	LLvsLN					4		ENSG00000134757	DSG3
ENSRNOG00000016635	LLvsLN	yes				2		ENSG00000047578	KIAA0556
ENSRNOG00000016683	LLvsLN					1		ENSG00000167394	ZNF668
ENSRNOG00000016863	LHvsLN					2		ENSG00000204851	PNMAL2
ENSRNOG00000016888	LHvsLN					2		ENSG00000115687	PASK		1	1
ENSRNOG00000017029	LHvsLN	yes			yes	1		ENSG00000028528	SNX1
ENSRNOG00000017031	LLvsLN					1		ENSG00000134765	DSC1
ENSRNOG00000017105	LHvsLN	yes	yes			1		ENSG00000188641	DPYD			1
ENSRNOG00000017183	LHvsLN_LLvsLN	yes_yes				1_1		ENSG00000060069	CTDP1
ENSRNOG00000017412	LHvsLN	yes				2
ENSRNOG00000017419	LHvsLN	yes				1		ENSG00000085511	MAP3K4
ENSRNOG00000017448	LHvsLN	yes				1		ENSG00000130201	EXOC3L2					1
ENSRNOG00000017621	LLvsLN	yes				1		ENSG00000169682	SPNS1
ENSRNOG00000017667	LHvsLN_LLvsLN	yes_yes				2_2		ENSG00000101544	ADNP2
ENSRNOG00000017692	LHvsLN	yes				1		ENSG00000104866	PPP1R37
ENSRNOG00000017699	LHvsLN					1
ENSRNOG00000017721	LHvsLN		yes			3
ENSRNOG00000017878	LLvsLN	yes		yes		4
ENSRNOG00000017905	LHvsLN					1		ENSG00000140941	MAP1LC3B
ENSRNOG00000017980	LLvsLN	yes		yes		2		ENSG00000005844	ITGAL
ENSRNOG00000017994	LLvsLN	yes				1		ENSG00000176953	NFATC2IP
ENSRNOG00000018051	LHvsLN	yes				4		ENSG00000006607	FARP2
ENSRNOG00000018226	LHvsLN	yes				1		ENSG00000140948	ZCCHC14
ENSRNOG00000018255	LHvsLN	yes				1		ENSG00000104853	CLPTM1
ENSRNOG00000018304	LHvsLN	yes				1		ENSG00000133706	LARS
ENSRNOG00000018351	LHvsLN	yes				1		ENSG00000176946	THAP4
ENSRNOG00000018369	LHvsLN					8		ENSG00000105227	PRX
ENSRNOG00000018390	LHvsLN	yes				1		ENSG00000105223	PLD3
ENSRNOG00000018637	LLvsLN	yes		yes		2		ENSG00000080603	SRCAP
ENSRNOG00000018665	LLvsLN	yes				2	1	ENSG00000137656	BUD13
ENSRNOG00000018715	LHvsLN				yes	1		ENSG00000132514	CLEC10A
ENSRNOG00000018748	LHvsLN	yes		yes		1		ENSG00000174326	SLC16A11
ENSRNOG00000018753	LHvsLN	yes				1		ENSG00000186314	PRELID2
ENSRNOG00000018780	LHvsLN					1		ENSG00000156463	SH3RF2
ENSRNOG00000018801	LHvsLN	yes				1		ENSG00000104731	KLHDC4
ENSRNOG00000018820	LHvsLN					5		ENSG00000173261	PLAC8L1
ENSRNOG00000018877	LLvsLN					1		ENSG00000102870	ZNF629			1
ENSRNOG00000018904	LHvsLN	yes				1		ENSG00000168393	DTYMK
ENSRNOG00000018953	LHvsLN				yes	2		ENSG00000142273	CBLC
ENSRNOG00000019012	LHvsLN	yes		yes	yes	3		ENSG00000180902	D2HGDH
ENSRNOG00000019031	LHvsLN					1		ENSG00000204099	NEU4
ENSRNOG00000019045	LLvsLN	yes				1		ENSG00000099381	SETD1A
ENSRNOG00000019074	LHvsLN					2
ENSRNOG00000019183	LHvsLN	yes				1		ENSG00000161905	ALOX15			2		4
ENSRNOG00000019202	LHvsLN	yes			yes	1
ENSRNOG00000019260	LHvsLN					4
ENSRNOG00000019278	LHvsLN_LLvsLN	no_no				2_2		ENSG00000186628	FSD2
ENSRNOG00000019458	LHvsLN_LLvsLN	yes_yes				2_2		ENSG00000197417	SHPK
ENSRNOG00000019475	LLvsLN	yes	yes		yes	1
ENSRNOG00000019484	LLvsLN	yes				1		ENSG00000196517	SLC6A9
ENSRNOG00000019586	LLvsLN					1		ENSG00000159214	CCDC24
ENSRNOG00000019623	LHvsLN					2	1	ENSG00000083838	ZNF446			1
ENSRNOG00000019630	LLvsLN	yes				1		ENSG00000131373	HACL1
ENSRNOG00000019662	LHvsLN_LLvsLN	no_yes				1_1		ENSG00000136404	TM6SF1
ENSRNOG00000019770	LHvsLN_LLvsLN	no_no				3_3		ENSG00000169594	BNC1
ENSRNOG00000020340	LLvsLN	yes				1		ENSG00000112983	BRD8					1
ENSRNOG00000020392	LHvsLN	yes				1		ENSG00000116266	STXBP3			1
ENSRNOG00000020484	LHvsLN_LLvsLN	no_no				1_1		ENSG00000070985	TRPM5
ENSRNOG00000020505	LHvsLN	yes			yes	1		ENSG00000104814	MAP4K1
ENSRNOG00000020562	LHvsLN_LLvsLN	yes_yes			yes_no	1_1		ENSG00000110628	SLC22A18
ENSRNOG00000020596	LHvsLN	yes				2		ENSG00000105341	ATP5SL
ENSRNOG00000020641	LHvsLN				yes	1
ENSRNOG00000020651	LHvsLN_LLvsLN	yes_yes				2_2		ENSG00000110619	CARS
ENSRNOG00000020734	LHvsLN_LLvsLN	no_no				1_1
ENSRNOG00000020743	LHvsLN					1		ENSG00000167600	CYP2S1
ENSRNOG00000020827	LHvsLN					1
ENSRNOG00000020848	LHvsLN	yes				1		ENSG00000123815	ADCK4
ENSRNOG00000020867	LHvsLN					1		ENSG00000105245	NUMBL
ENSRNOG00000020882	LHvsLN	yes				1		ENSG00000160410	SHKBP1
ENSRNOG00000020914	LHvsLN					1		ENSG00000160460	SPTBN4
ENSRNOG00000021412	LLvsLN	yes				3
ENSRNOG00000021437	LHvsLN	yes			yes	9		ENSG00000142798	HSPG2			1		2
ENSRNOG00000021719	LLvsLN					1
ENSRNOG00000021780	LLvsLN	yes				1		ENSG00000185379	RAD51D
ENSRNOG00000021800	LHvsLN					1		ENSG00000118156	ZNF541
ENSRNOG00000021855	LHvsLN_LLvsLN	no_no			no_yes	2_2
ENSRNOG00000022151	LHvsLN					1
ENSRNOG00000022307	LHvsLN	yes				1		ENSG00000131584	ACAP3
ENSRNOG00000022354	LHvsLN					1		ENSG00000169972	PUSL1
ENSRNOG00000022378	LHvsLN					1
ENSRNOG00000022601	LLvsLN					4		ENSG00000174038	C9orf131
ENSRNOG00000022736	LLvsLN	yes				2		ENSG00000168564	CDKN2AIP
ENSRNOG00000022852	LHvsLN					2		ENSG00000157734	SNX22
ENSRNOG00000022879	LHvsLN	yes				1
ENSRNOG00000022938	LLvsLN					2		ENSG00000081014	AP4E1
ENSRNOG00000023557	LHvsLN					1		ENSG00000172478	C2orf54
ENSRNOG00000023579	LHvsLN_LLvsLN	yes_yes				9_9		ENSG00000168769	TET2
ENSRNOG00000023698	LHvsLN_LLvsLN	no_no				1_1		ENSG00000121101	TEX14
ENSRNOG00000023856	LHvsLN	yes	yes			2		ENSG00000172482	AGXT			3		2
ENSRNOG00000023861	LLvsLN				yes	1		ENSG00000065609	SNAP91
ENSRNOG00000023993	LHvsLN					1		ENSG00000130294	KIF1A
ENSRNOG00000024065	LHvsLN					1		ENSG00000176472	ZNF575
ENSRNOG00000024166	LHvsLN_LLvsLN	no_no				1_1
ENSRNOG00000024384	LHvsLN_LLvsLN	yes_yes	yes	no_yes		1_1		ENSG00000178772	CPN2
ENSRNOG00000024456	LHvsLN_LLvsLN	no_no				1_1		ENSG00000157927	RADIL
ENSRNOG00000024630	LHvsLN					5		ENSG00000216588	IGSF23
ENSRNOG00000024730	LHvsLN	yes				1		ENSG00000175175	PPM1E
ENSRNOG00000024838	LLvsLN					1
ENSRNOG00000024960	LHvsLN_LLvsLN	no_no				1_1		ENSG00000214097	C3orf43
ENSRNOG00000025456	LHvsLN					2
ENSRNOG00000025489	LLvsLN					1		ENSG00000078795	PKD2L2
ENSRNOG00000025998	LHvsLN_LLvsLN	yes_yes		yes_no	yes_yes	10_10		ENSG00000112297	AIM1
ENSRNOG00000026115	LLvsLN					1		ENSG00000167395	ZNF646
ENSRNOG00000026455	LHvsLN_LLvsLN	yes_yes				1_1
ENSRNOG00000026497	LHvsLN					1		ENSG00000135845	PIGC
ENSRNOG00000026523	LHvsLN	yes				1		ENSG00000180999	C1orf105
ENSRNOG00000026786	LHvsLN					1
ENSRNOG00000026810	LHvsLN					1
ENSRNOG00000026898	LHvsLN					3
ENSRNOG00000027037	LHvsLN	yes				1		ENSG00000108839	ALOX12			3		2
ENSRNOG00000027157	LLvsLN					2		ENSG00000255552	LY6G6E
ENSRNOG00000027225	LLvsLN					3
ENSRNOG00000027432	LHvsLN					1		ENSG00000101074	R3HDML
ENSRNOG00000027453	LHvsLN					1
ENSRNOG00000027459	LHvsLN					1		ENSG00000119574	ZBTB45
ENSRNOG00000027475	LHvsLN_LLvsLN	no_no				2_2		ENSG00000136492	BRIP1					1
ENSRNOG00000027516	LLvsLN					3		ENSG00000240053	LY6G5B
ENSRNOG00000027550	LHvsLN					2		ENSG00000099326	MZF1
ENSRNOG00000027662	LHvsLN					1
ENSRNOG00000027711	LHvsLN_LLvsLN	yes_yes			yes_yes	6_6
ENSRNOG00000027739	LHvsLN	yes			yes	1		ENSG00000150656	CNDP1
ENSRNOG00000027784	LHvsLN_LLvsLN	yes_yes		yes_yes	yes_yes	1_1		ENSG00000182704	TSKU
ENSRNOG00000027901	LHvsLN_LLvsLN	yes_yes				1_1		ENSG00000129282	MRM1
ENSRNOG00000027944	LHvsLN					2		ENSG00000182013	PNMAL1
ENSRNOG00000027976	LHvsLN				yes	1		ENSG00000142677	IL22RA1
ENSRNOG00000027981	LHvsLN					1
ENSRNOG00000028072	LHvsLN_LLvsLN	no_no				2_2		ENSG00000133063	CHIT1
ENSRNOG00000028090	LHvsLN	yes				1		ENSG00000104880	ARHGEF18
ENSRNOG00000028100	LHvsLN	yes			yes	1		ENSG00000104883	PEX11G
ENSRNOG00000028113	LHvsLN_LLvsLN	yes_yes				1_1		ENSG00000156232	WHAMM
ENSRNOG00000028742	LHvsLN_LLvsLN	no_no			no_yes	1_1		ENSG00000128578	FAM40B
ENSRNOG00000029022	LHvsLN					3		ENSG00000062370	ZFP112
ENSRNOG00000029336	LHvsLN	yes				4		ENSG00000167384	ZNF180
ENSRNOG00000029353	LHvsLN					4
ENSRNOG00000029662	LLvsLN	yes				1		ENSG00000128815	WDFY4
ENSRNOG00000029682	LLvsLN	yes		yes		25		ENSG00000213719	CLIC1
ENSRNOG00000029993	LLvsLN	yes	yes			1		ENSG00000115919	KYNU
ENSRNOG00000030037	LHvsLN_LLvsLN	yes_no				3_3
ENSRNOG00000030127	LHvsLN	yes				1		ENSG00000125746	EML2
ENSRNOG00000030148	LHvsLN_LLvsLN	no_no				1_1
ENSRNOG00000030173	LHvsLN					3
ENSRNOG00000030321	LHvsLN					1
ENSRNOG00000030367	LLvsLN					1		ENSG00000183662	FAM19A1
ENSRNOG00000030688	LHvsLN_LLvsLN	no_no				2_2		ENSG00000163827	LRRC2
ENSRNOG00000030715	LHvsLN_LLvsLN	yes_yes	yes		yes_no	1_1
ENSRNOG00000030738	LHvsLN					4
ENSRNOG00000030901	LLvsLN	yes				3
ENSRNOG00000030938	LHvsLN	yes				1		ENSG00000187889	C1orf168
ENSRNOG00000031003	LLvsLN	yes				1
ENSRNOG00000031162	LHvsLN_LLvsLN	yes_yes		no_yes	yes_no	2_2		ENSG00000106178	CCL24
ENSRNOG00000031391	LHvsLN					1		ENSG00000213892	CEACAM16
ENSRNOG00000031422	LLvsLN					1		ENSG00000196859	KRT39
ENSRNOG00000031450	LHvsLN_LLvsLN	no_no				1_1
ENSRNOG00000031560	LHvsLN					1
ENSRNOG00000031598	LLvsLN					1		ENSG00000104043	ATP8B4					1
ENSRNOG00000031779	LHvsLN_LLvsLN	no_no				2_2		ENSG00000012223	LTF		1	1
ENSRNOG00000032070	LHvsLN					1
ENSRNOG00000032255	LHvsLN					4
ENSRNOG00000032545	LHvsLN					2
ENSRNOG00000032596	LLvsLN	yes				1
ENSRNOG00000032625	LHvsLN					1
ENSRNOG00000032690	LHvsLN	yes				2		ENSG00000182247	UBE2E2
ENSRNOG00000032707	LHvsLN_LLvsLN	yes_yes			yes_no	2_2		ENSG00000138798	EGF			2
ENSRNOG00000032920	LHvsLN					5		ENSG00000226321	AC104809.3
ENSRNOG00000033173	LHvsLN					1		ENSG00000180043	FAM71E2
ENSRNOG00000033189	LHvsLN					1
ENSRNOG00000033234	LHvsLN_LLvsLN	no_no			yes_no	3_3		ENSG00000121797	CCRL2			1
ENSRNOG00000033271	LHvsLN_LLvsLN	no_no				2_2
ENSRNOG00000033343	LLvsLN	yes	yes	yes		3		ENSG00000178226	PRSS36
ENSRNOG00000033593	LHvsLN_LLvsLN	yes_yes				1_1		ENSG00000117859	OSBPL9
ENSRNOG00000033680	LHvsLN	yes	yes	yes		2
ENSRNOG00000033809	LHvsLN_LLvsLN	yes_yes		yes_yes	yes_yes	2_2		ENSG00000076242	MLH1
ENSRNOG00000033984	LHvsLN					2		ENSG00000185436	IL28RA
ENSRNOG00000034106	LHvsLN		yes			3
ENSRNOG00000034163	LHvsLN_LLvsLN	no_no				2_2
ENSRNOG00000034236	LLvsLN					1
ENSRNOG00000037095	LLvsLN					1
ENSRNOG00000037101	LHvsLN					4	1
ENSRNOG00000037111	LLvsLN					2
ENSRNOG00000037129	LHvsLN_LLvsLN	no_no				1_1
ENSRNOG00000037172	LHvsLN_LLvsLN	no_no				3_3
ENSRNOG00000037347	LHvsLN					1
ENSRNOG00000037371	LHvsLN_LLvsLN	yes_yes		yes_no	yes_no	1_1		ENSG00000132530	XAF1
ENSRNOG00000037404	LHvsLN					1
ENSRNOG00000037493	LHvsLN					4
ENSRNOG00000037525	LHvsLN_LLvsLN	no_no				1_1
ENSRNOG00000037814	LHvsLN					1		ENSG00000189377	CXCL17
ENSRNOG00000037880	LLvsLN					1
ENSRNOG00000037906	LHvsLN_LLvsLN	no_no				1_1
ENSRNOG00000038088	LHvsLN					1		ENSG00000188425	NANOS2					2
ENSRNOG00000038225	LHvsLN					1		ENSG00000141665	FBXO15
ENSRNOG00000038241	LHvsLN					1		ENSG00000206043	C18orf63
ENSRNOG00000038251	LHvsLN					1
ENSRNOG00000038610	LHvsLN_LLvsLN	yes_yes			yes_no	1_1
ENSRNOG00000038616	LHvsLN					1		ENSG00000160471	COX6B2
ENSRNOG00000038635	LHvsLN_LLvsLN	yes_yes				1_1
ENSRNOG00000038847	LHvsLN_LLvsLN	no_no				2_2
ENSRNOG00000039300	LHvsLN_LLvsLN	yes_yes			yes_no	1_1		ENSG00000158467	AHCYL2
ENSRNOG00000039310	LHvsLN					5
ENSRNOG00000039613	LLvsLN	yes				2
ENSRNOG00000039969	LLvsLN	yes		yes		2		ENSG00000134755	DSC2
ENSRNOG00000039978	LHvsLN					2
ENSRNOG00000040052	LLvsLN			yes	yes	1
ENSRNOG00000040171	LHvsLN	yes				1		ENSG00000148655	C10orf11
ENSRNOG00000042287	LLvsLN					1		ENSG00000168631	DPCR1
ENSRNOG00000042346	LLvsLN					1
ENSRNOG00000042369	LHvsLN_LLvsLN	yes_yes				1_1
ENSRNOG00000042439	LLvsLN					1
ENSRNOG00000042489	LHvsLN_LLvsLN	no_no				6_6
ENSRNOG00000042707	LHvsLN	yes				1
ENSRNOG00000042745	LHvsLN	yes		yes		5	1
ENSRNOG00000042784	LHvsLN_LLvsLN	no_no				1_1
ENSRNOG00000042821	LHvsLN_LLvsLN	no_no				1_1
ENSRNOG00000042901	LHvsLN_LLvsLN	yes_yes				1_1
ENSRNOG00000043088	LHvsLN					1		ENSG00000186567	CEACAM19
ENSRNOG00000043260	LHvsLN					1
ENSRNOG00000043277	LLvsLN					2
ENSRNOG00000043345	LHvsLN_LLvsLN	yes_yes				1_1		ENSG00000163961	RNF168
ENSRNOG00000043357	LHvsLN				yes	2
ENSRNOG00000043481	LLvsLN					2
