# Supplementary material for: Genome variation and conserved regulation identify genomic regions responsible for strain specific phenotypes in rat
Source: BMC Genomics. 2017 Dec 22;18:986. doi: 10.1186/s12864-017-4351-9 (PMC5741965; doi:10.1186/s12864-017-4351-9)
Supplement: Supplementary file 3 — All relevant characteristics of genes that are overlapping HVRs with conserved TFBS from all three factors and have SSVs in promoters that can be one-to-one associated with genes in at least one strain comparison. (XLSX 70 kb) [file 12864_2017_4351_MOESM3_ESM.xlsx]

## Sheet: 3TF_gene_table_variation_in_pro
#ensembl_id_rat	strain	liver_expressed_gene	liver_gene	dif_liver_gene	dif_kidney	SSVs	GWAS	ensembl_id_human	gene_name	GDA_insulin_resistance	GDA_dyslipidaemias	GDA_obesity	GDA_heart_diseases	GDA_Alzheimer
ENSRNOG00000000122	LHvsLN_LLvsLN	yes_yes			yes_yes	6_6		ENSG00000004455	AK2
ENSRNOG00000000130	LLvsLN	yes				4		ENSG00000137094	DNAJB5
ENSRNOG00000000201	LLvsLN		yes	yes	yes	5
ENSRNOG00000000242	LHvsLN_LLvsLN	yes_yes				10_9		ENSG00000006114	SYNRG
ENSRNOG00000000281	LHvsLN_LLvsLN		yes		yes_yes	6_6
ENSRNOG00000000323	LHvsLN_LLvsLN					5_6
ENSRNOG00000000325	LHvsLN		yes			25
ENSRNOG00000000420	LLvsLN					11
ENSRNOG00000000433	LLvsLN					2
ENSRNOG00000000435	LLvsLN					2
ENSRNOG00000000436	LLvsLN					5
ENSRNOG00000000437	LLvsLN					2
ENSRNOG00000000438	LLvsLN					2
ENSRNOG00000000440	LLvsLN					5
ENSRNOG00000000442	LLvsLN					6
ENSRNOG00000000774	LLvsLN			yes		4
ENSRNOG00000000775	LLvsLN	yes				5		ENSG00000204655	MOG
ENSRNOG00000000778	LLvsLN			yes		2
ENSRNOG00000000779	LLvsLN					2
ENSRNOG00000000780	LLvsLN					1		ENSG00000204619	PPP1R11
ENSRNOG00000000781	LLvsLN					4
ENSRNOG00000000798	LLvsLN					6
ENSRNOG00000000803	LLvsLN					2
ENSRNOG00000000804	LLvsLN			yes	yes	1
ENSRNOG00000000809	LLvsLN					1
ENSRNOG00000000816	LLvsLN					7
ENSRNOG00000000819	LLvsLN					6
ENSRNOG00000000821	LLvsLN					1
ENSRNOG00000000826	LLvsLN					2
ENSRNOG00000000827	LLvsLN			yes		1
ENSRNOG00000000831	LLvsLN		yes			2
ENSRNOG00000000833	LLvsLN					4
ENSRNOG00000000842	LLvsLN					8
ENSRNOG00000000844	LLvsLN					2
ENSRNOG00000000845	LLvsLN					25
ENSRNOG00000000854	LLvsLN					101
ENSRNOG00000000857	LLvsLN					8
ENSRNOG00000000937	LHvsLN	yes	yes			3		ENSG00000139508	SLC46A3
ENSRNOG00000000973	LHvsLN					1		ENSG00000198723	C19ORF45
ENSRNOG00000000975	LHvsLN					4
ENSRNOG00000000977	LHvsLN	yes				6		ENSG00000032444	PNPLA6
ENSRNOG00000000982	LHvsLN					3
ENSRNOG00000000983	LHvsLN			yes		3
ENSRNOG00000001007	LLvsLN					4
ENSRNOG00000001114	LHvsLN_LLvsLN	yes_yes				5_5		ENSG00000157954	WIPI2
ENSRNOG00000001117	LHvsLN					1
ENSRNOG00000001142	LHvsLN_LLvsLN		yes			18_18
ENSRNOG00000001143	LHvsLN_LLvsLN			no_yes		2_2		ENSG00000122966	CIT
ENSRNOG00000001149	LHvsLN_LLvsLN					44_44
ENSRNOG00000001151	LHvsLN_LLvsLN					29_29
ENSRNOG00000001163	LHvsLN_LLvsLN	no_yes	yes			3_3		ENSG00000111786	SRSF9
ENSRNOG00000001170	LHvsLN_LLvsLN	yes_yes	yes	no_yes		1_1
ENSRNOG00000001172	LHvsLN_LLvsLN	yes_yes				8_8		ENSG00000022840	RNF10
ENSRNOG00000001173	LHvsLN_LLvsLN					6_6
ENSRNOG00000001175	LHvsLN_LLvsLN	yes_yes				3_3		ENSG00000175970	UNC119B
ENSRNOG00000001177	LHvsLN_LLvsLN	yes_yes		no_yes	yes_no	4_4		ENSG00000122971	ACADS
ENSRNOG00000001199	LHvsLN_LLvsLN					3_3
ENSRNOG00000001345	LHvsLN_LLvsLN	yes_yes				19_18		ENSG00000089022	MAPKAPK5
ENSRNOG00000001432	LHvsLN_LLvsLN	yes_yes				2_2		ENSG00000091073	DTX2
ENSRNOG00000001435	LHvsLN_LLvsLN			yes_no	yes_no	5_5
ENSRNOG00000001436	LHvsLN_LLvsLN	yes_yes	yes			9_9		ENSG00000170027	YWHAG
ENSRNOG00000001440	LHvsLN_LLvsLN		yes	yes_yes		2_2
ENSRNOG00000001441	LHvsLN_LLvsLN					1_1		ENSG00000188735	TMEM120B
ENSRNOG00000001442	LHvsLN_LLvsLN		yes	yes_yes	yes_no	91_89
ENSRNOG00000001443	LHvsLN_LLvsLN	yes_yes		yes_yes		2_2		ENSG00000005486	RHBDD2
ENSRNOG00000001448	LHvsLN_LLvsLN			no_yes	yes_no	18_18
ENSRNOG00000001449	LHvsLN_LLvsLN	yes_yes	yes			2_2
ENSRNOG00000001450	LHvsLN_LLvsLN					4_4		ENSG00000130305	NSUN5
ENSRNOG00000001457	LHvsLN_LLvsLN	yes_yes				1_1		ENSG00000049541	RFC2			1
ENSRNOG00000001478	LHvsLN_LLvsLN	yes_yes	yes			2_2		ENSG00000006704	GTF2IRD1
ENSRNOG00000001493	LHvsLN	yes			yes	2		ENSG00000118162	KPTN
ENSRNOG00000001494	LHvsLN	yes			yes	5		ENSG00000105402	NAPA
ENSRNOG00000001500	LHvsLN	yes				6		ENSG00000167578	RAB4B
ENSRNOG00000001501	LHvsLN					4
ENSRNOG00000001603	LHvsLN_LLvsLN	yes_yes		yes_no	yes_yes	3_3		ENSG00000156239	N6AMT1
ENSRNOG00000001606	LHvsLN_LLvsLN				yes_no	1_1		ENSG00000154736	ADAMTS5
ENSRNOG00000001720	LHvsLN_LLvsLN	yes_yes				6_6		ENSG00000114315	HES1			2
ENSRNOG00000001724	LHvsLN_LLvsLN	yes_yes		yes_no		1_1		ENSG00000133657	ATP13A3
ENSRNOG00000001729	LLvsLN	yes				1		ENSG00000173950	XXYLT1
ENSRNOG00000001756	LHvsLN_LLvsLN	yes_yes				2_2		ENSG00000163960	UBXN7
ENSRNOG00000001758	LHvsLN_LLvsLN					2_2
ENSRNOG00000001766	LHvsLN_LLvsLN					8_8
ENSRNOG00000001866	LHvsLN_LLvsLN		yes		yes_yes	12_12
ENSRNOG00000001867	LHvsLN_LLvsLN					3_3
ENSRNOG00000001880	LHvsLN_LLvsLN	yes_yes		yes_yes		7_7
ENSRNOG00000002101	LLvsLN					10
ENSRNOG00000002128	LLvsLN		yes			10
ENSRNOG00000002341	LHvsLN_LLvsLN	yes_yes				2_2		ENSG00000121060	TRIM25
ENSRNOG00000002342	LHvsLN_LLvsLN	yes_yes	yes			22_22		ENSG00000072210	ALDH3A2
ENSRNOG00000002376	LLvsLN					5
ENSRNOG00000002425	LHvsLN_LLvsLN	yes_yes	yes	yes_no	yes_no	12_12		ENSG00000141179	PCTP
ENSRNOG00000002478	LLvsLN	yes				17		ENSG00000125629	INSIG2	1	2	54	1
ENSRNOG00000002542	LHvsLN_LLvsLN					6_5
ENSRNOG00000002598	LHvsLN_LLvsLN	yes_yes	yes			13_13		ENSG00000108753	HNF1B			2
ENSRNOG00000002612	LHvsLN_LLvsLN					10_10		ENSG00000141141	DDX52
ENSRNOG00000002757	LHvsLN_LLvsLN	yes_yes				3_3		ENSG00000108264	TADA2A
ENSRNOG00000002778	LHvsLN_LLvsLN	yes_yes				1_1	1_1	ENSG00000108270	AATF			1
ENSRNOG00000002783	LHvsLN	yes			yes	22		ENSG00000117601	SERPINC1					1
ENSRNOG00000002807	LHvsLN					22
ENSRNOG00000002823	LHvsLN	yes		yes		8		ENSG00000050748	MAPK9			1
ENSRNOG00000002852	LHvsLN_LLvsLN				yes_yes	2_2
ENSRNOG00000002875	LHvsLN	yes				2		ENSG00000076321	KLHL20
ENSRNOG00000002896	LHvsLN	yes			yes	4		ENSG00000117592	PRDX6			1		2
ENSRNOG00000002907	LHvsLN_LLvsLN					17_16
ENSRNOG00000002911	LHvsLN_LLvsLN				yes_yes	111_110		ENSG00000163631	ALB			4	1	2
ENSRNOG00000002936	LHvsLN_LLvsLN		yes		yes_yes	11_11
ENSRNOG00000002937	LHvsLN				yes	2
ENSRNOG00000002946	LHvsLN	yes	yes	yes	yes	26		ENSG00000184557	SOCS3			21
ENSRNOG00000002949	LHvsLN					1		ENSG00000087157	PGS1
ENSRNOG00000003226	LHvsLN_LLvsLN	yes_yes				2_2		ENSG00000133030	MPRIP			1
ENSRNOG00000003268	LHvsLN	yes				1		ENSG00000161021	MAML1
ENSRNOG00000003300	LHvsLN_LLvsLN	yes_yes			yes_no	3_3		ENSG00000159388	BTG2
ENSRNOG00000003302	LHvsLN_LLvsLN	yes_yes				1_1		ENSG00000154803	FLCN
ENSRNOG00000003329	LHvsLN_LLvsLN	yes_yes				4_4		ENSG00000170836	PPM1D
ENSRNOG00000003403	LHvsLN_LLvsLN	yes_yes				9_9		ENSG00000115084	SLC35F5
ENSRNOG00000003419	LHvsLN_LLvsLN	yes_yes		no_yes		1_2		ENSG00000141376	BCAS3					1
ENSRNOG00000003463	LHvsLN_LLvsLN	yes_yes		yes_no		32_32		ENSG00000072310	SREBF1	2	6	16		2
ENSRNOG00000003517	LHvsLN_LLvsLN	yes_yes				3_3		ENSG00000121068	TBX2
ENSRNOG00000003578	LHvsLN	yes				13		ENSG00000145780	FEM1C	1
ENSRNOG00000003594	LHvsLN_LLvsLN	yes_yes				7_7		ENSG00000163444	TMEM183A
ENSRNOG00000003679	LHvsLN_LLvsLN				yes_no	1_1
ENSRNOG00000003691	LHvsLN					23
ENSRNOG00000003946	LHvsLN		yes			2
ENSRNOG00000003956	LHvsLN_LLvsLN	yes_yes				1_1		ENSG00000047648	ARHGAP6
ENSRNOG00000003967	LHvsLN_LLvsLN					37_37
ENSRNOG00000004143	LHvsLN_LLvsLN	yes_yes				2_2		ENSG00000159346	ADIPOR1	3		25		1
ENSRNOG00000004193	LHvsLN_LLvsLN	yes_yes				4_4		ENSG00000117153	KLHL12
ENSRNOG00000004268	LHvsLN	yes				6
ENSRNOG00000004288	LHvsLN_LLvsLN					12_12
ENSRNOG00000004433	LHvsLN_LLvsLN					3_3
ENSRNOG00000004519	LHvsLN					9
ENSRNOG00000004549	LHvsLN_LLvsLN	yes_yes				5_5		ENSG00000108406	DHX40
ENSRNOG00000004563	LHvsLN					18
ENSRNOG00000004566	LHvsLN	yes			yes	5		ENSG00000198844	ARHGEF15
ENSRNOG00000004624	LHvsLN	yes				8		ENSG00000115963	RND3
ENSRNOG00000004666	LHvsLN_LLvsLN					3_3		ENSG00000135362	PRR5L
ENSRNOG00000004668	LHvsLN					2		ENSG00000125434	SLC25A35
ENSRNOG00000004762	LHvsLN					44
ENSRNOG00000004820	LHvsLN					18
ENSRNOG00000004827	LHvsLN	yes				6		ENSG00000090060	PAPOLA			1
ENSRNOG00000004980	LHvsLN					1		ENSG00000108961	RANGRF
ENSRNOG00000005064	LHvsLN					1
ENSRNOG00000005097	LHvsLN					1
ENSRNOG00000005193	LHvsLN			yes	yes	7
ENSRNOG00000005357	LHvsLN					9
ENSRNOG00000005360	LHvsLN_LLvsLN	yes_yes	yes			2_2		ENSG00000109016	DHRS7B
ENSRNOG00000005389	LHvsLN	yes	yes			8		ENSG00000113575	PPP2CA				1
ENSRNOG00000005447	LHvsLN_LLvsLN	yes_yes			yes_no	10_10
ENSRNOG00000005464	LLvsLN	yes				5		ENSG00000119862	LGALSL
ENSRNOG00000005596	LHvsLN_LLvsLN					20_20
ENSRNOG00000005659	LHvsLN					6		ENSG00000178999	AURKB
ENSRNOG00000005849	LLvsLN	yes	yes			4		ENSG00000122729	ACO1					1
ENSRNOG00000005933	LHvsLN	yes				3		ENSG00000137693	YAP1					1
ENSRNOG00000006148	LHvsLN	yes				6		ENSG00000113583	C5ORF15
ENSRNOG00000006248	LHvsLN_LLvsLN					7_7		ENSG00000108395	TRIM37
ENSRNOG00000006302	LLvsLN	yes				1		ENSG00000001084	GCLC			1
ENSRNOG00000006331	LLvsLN	yes	yes			37		ENSG00000012660	ELOVL5			2
ENSRNOG00000006384	LLvsLN	yes			yes	3		ENSG00000107201	DDX58
ENSRNOG00000006485	LLvsLN					2		ENSG00000197579	TOPORS
ENSRNOG00000006513	LHvsLN					5
ENSRNOG00000006661	LHvsLN_LLvsLN					4_4		ENSG00000108384	RAD51C
ENSRNOG00000006787	LHvsLN	yes			yes	17		ENSG00000116133	DHCR24					6
ENSRNOG00000006795	LLvsLN	yes	yes	yes	yes	8		ENSG00000101474	APMAP
ENSRNOG00000006938	LHvsLN_LLvsLN	yes_yes				1_1		ENSG00000121653	MAPK8IP1					1
ENSRNOG00000006943	LHvsLN					1		ENSG00000155329	ZCCHC10
ENSRNOG00000006982	LHvsLN					7
ENSRNOG00000006989	LHvsLN	yes				5		ENSG00000263620	RP11-599B13.6
ENSRNOG00000007060	LHvsLN	yes				6		ENSG00000147872	PLIN2			1
ENSRNOG00000007104	LHvsLN_LLvsLN			no_yes		7_7
ENSRNOG00000007197	LHvsLN		yes	yes		3
ENSRNOG00000007284	LLvsLN	yes				8		ENSG00000117394	SLC2A1			9		2
ENSRNOG00000007367	LHvsLN_LLvsLN				yes_yes	10_10
ENSRNOG00000007387	LHvsLN	yes	yes	yes	yes	1		ENSG00000179094	PER1			2
ENSRNOG00000007398	LLvsLN	yes				3		ENSG00000164011	ZNF691
ENSRNOG00000007404	LLvsLN			yes		3
ENSRNOG00000007431	LHvsLN	yes			yes	8		ENSG00000164403	SHROOM1
ENSRNOG00000007437	LHvsLN_LLvsLN	yes_yes				1_1		ENSG00000128604	IRF5			1
ENSRNOG00000007462	LHvsLN	yes				4		ENSG00000164402	2008-09-01
ENSRNOG00000007478	LHvsLN_LLvsLN	yes_yes				1_1		ENSG00000121671	CRY2			2
ENSRNOG00000007496	LHvsLN_LLvsLN					5_5
ENSRNOG00000007538	LLvsLN					2
ENSRNOG00000007579	LHvsLN_LLvsLN					2_2
ENSRNOG00000007606	LHvsLN_LLvsLN			no_yes		7_7
ENSRNOG00000007637	LHvsLN					3
ENSRNOG00000007639	LHvsLN	yes	yes			2		ENSG00000021852	C8B
ENSRNOG00000007697	LHvsLN	yes				2		ENSG00000157131	C8A
ENSRNOG00000007732	LHvsLN_LLvsLN	yes_yes				1_1		ENSG00000181830	SLC35C1
ENSRNOG00000007764	LLvsLN			yes		72
ENSRNOG00000007900	LHvsLN_LLvsLN	yes_yes			yes_yes	5_5		ENSG00000158457	TSPAN33
ENSRNOG00000008090	LHvsLN_LLvsLN					10_10
ENSRNOG00000008103	LLvsLN					4
ENSRNOG00000008116	LHvsLN	yes				82		ENSG00000162407	PPAP2B
ENSRNOG00000008140	LHvsLN					3
ENSRNOG00000008144	LHvsLN		yes	yes	yes	14
ENSRNOG00000008169	LHvsLN					3
ENSRNOG00000008214	LLvsLN			yes		7
ENSRNOG00000008264	LLvsLN					6
ENSRNOG00000008300	LHvsLN				yes	1
ENSRNOG00000008332	LHvsLN_LLvsLN					3_3		ENSG00000128602	SMO
ENSRNOG00000008347	LHvsLN_LLvsLN	yes_yes		yes_no	yes_no	6_6		ENSG00000134802	SLC43A3
ENSRNOG00000008364	LHvsLN_LLvsLN	yes_yes	yes			58_58		ENSG00000121691	CAT	1	1	2		2
ENSRNOG00000008512	LHvsLN_LLvsLN					10_10
ENSRNOG00000008552	LHvsLN_LLvsLN				yes_no	4_4
ENSRNOG00000008560	LLvsLN					1
ENSRNOG00000008565	LHvsLN					3
ENSRNOG00000008635	LHvsLN_LLvsLN					2_2		ENSG00000011143	MKS1
ENSRNOG00000008663	LHvsLN_LLvsLN	yes_yes				3_3		ENSG00000135372	NAT10
ENSRNOG00000008691	LLvsLN					7
ENSRNOG00000008735	LLvsLN			yes		4
ENSRNOG00000008794	LHvsLN					2
ENSRNOG00000008815	LHvsLN					5
ENSRNOG00000008825	LHvsLN_LLvsLN					4_4
ENSRNOG00000008944	LHvsLN_LLvsLN			yes_no		4_4
ENSRNOG00000009060	LHvsLN_LLvsLN					60_60
ENSRNOG00000009076	LHvsLN_LLvsLN					60_60
ENSRNOG00000009152	LHvsLN_LLvsLN	yes_yes		no_yes	yes_no	7_7		ENSG00000135387	CAPRIN1
ENSRNOG00000009195	LHvsLN_LLvsLN					11_11
ENSRNOG00000009323	LLvsLN	yes				9		ENSG00000005238	FAM214B
ENSRNOG00000009330	LLvsLN	yes			yes	2		ENSG00000119899	SLC17A5			2
ENSRNOG00000009401	LHvsLN_LLvsLN					1_1
ENSRNOG00000009439	LLvsLN	yes				1
ENSRNOG00000009535	LLvsLN	yes				1		ENSG00000165283	STOML2
ENSRNOG00000009549	LHvsLN_LLvsLN					4_4
ENSRNOG00000009552	LHvsLN_LLvsLN	yes_yes				15_15		ENSG00000132824	SERINC3
ENSRNOG00000009600	LHvsLN_LLvsLN	yes_yes				3_4		ENSG00000186591	UBE2H
ENSRNOG00000009689	LHvsLN_LLvsLN	yes_yes				5_5		ENSG00000166181	API5
ENSRNOG00000009715	LLvsLN	yes				6		ENSG00000065833	ME1			1
ENSRNOG00000009751	LHvsLN_LLvsLN	yes_yes		yes_yes	no_yes	3_3		ENSG00000116157	GPX7
ENSRNOG00000009778	LHvsLN	yes				1		ENSG00000116209	TMEM59
ENSRNOG00000009882	LLvsLN		yes	yes		7
ENSRNOG00000009887	LHvsLN	yes				4		ENSG00000166233	ARIH1
ENSRNOG00000009983	LHvsLN					1
ENSRNOG00000009995	LHvsLN					4		ENSG00000158987	RAPGEF6
ENSRNOG00000010065	LHvsLN					2		ENSG00000102780	DGKH
ENSRNOG00000010154	LHvsLN_LLvsLN	yes_yes				4_4		ENSG00000091732	ZC3HC1
ENSRNOG00000010216	LHvsLN	yes				12		ENSG00000102763	VWA8	1
ENSRNOG00000010224	LHvsLN_LLvsLN	yes_yes	yes	no_yes		1_1		ENSG00000137502	RAB30
ENSRNOG00000010237	LHvsLN_LLvsLN			yes_no		5_5
ENSRNOG00000010241	LHvsLN					1
ENSRNOG00000010252	LHvsLN	yes				1		ENSG00000213614	HEXA
ENSRNOG00000010345	LHvsLN_LLvsLN					5_5
ENSRNOG00000010424	LLvsLN					5		ENSG00000221829	FANCG
ENSRNOG00000010475	LHvsLN_LLvsLN	yes_yes				7_7
ENSRNOG00000010488	LHvsLN					6
ENSRNOG00000010495	LHvsLN_LLvsLN					17_17
ENSRNOG00000010512	LHvsLN	yes		yes	yes	1		ENSG00000058799	YIPF1
ENSRNOG00000010520	LHvsLN					4
ENSRNOG00000010550	LHvsLN_LLvsLN					5_5
ENSRNOG00000010620	LHvsLN	yes				2		ENSG00000058804	TMEM48
ENSRNOG00000010645	LHvsLN	yes		yes	yes	6		ENSG00000131981	LGALS3			3	1
ENSRNOG00000010659	LLvsLN	yes				18
ENSRNOG00000010668	LHvsLN	yes	yes			30		ENSG00000197043	ANXA6
ENSRNOG00000010721	LHvsLN				yes	3		ENSG00000126787	DLGAP5
ENSRNOG00000010737	LLvsLN					5
ENSRNOG00000010756	LHvsLN					4
ENSRNOG00000010813	LHvsLN					14
ENSRNOG00000010830	LHvsLN	yes	yes			1		ENSG00000151729	SLC25A4					2
ENSRNOG00000010849	LHvsLN_LLvsLN	yes_yes				1_1
ENSRNOG00000010950	LHvsLN_LLvsLN					1_1		ENSG00000106477	CEP41
ENSRNOG00000010951	LHvsLN_LLvsLN	yes_yes		yes_yes		5_5		ENSG00000091317	CMTM6
ENSRNOG00000010986	LHvsLN_LLvsLN			no_yes		19_15
ENSRNOG00000011039	LHvsLN	yes	yes	yes		8		ENSG00000131979	GCH1			1
ENSRNOG00000011132	LHvsLN_LLvsLN					5_5
ENSRNOG00000011135	LHvsLN_LLvsLN	yes_yes	yes			1_1		ENSG00000137947	GTF2B
ENSRNOG00000011167	LHvsLN					5
ENSRNOG00000011201	LHvsLN_LLvsLN	yes_yes	yes	yes_no		12_12		ENSG00000170293	CMTM8
ENSRNOG00000011222	LHvsLN_LLvsLN	yes_yes			yes_no	1_1
ENSRNOG00000011346	LHvsLN	yes	yes			3		ENSG00000024422	EHD2
ENSRNOG00000011357	LHvsLN				yes	3
ENSRNOG00000011358	LHvsLN_LLvsLN					6_6
ENSRNOG00000011377	LHvsLN				yes	5
ENSRNOG00000011384	LHvsLN_LLvsLN		yes	no_yes		6_6
ENSRNOG00000011413	LHvsLN_LLvsLN		yes			1_1
ENSRNOG00000011454	LHvsLN_LLvsLN					6_6
ENSRNOG00000011461	LLvsLN					5
ENSRNOG00000011463	LHvsLN_LLvsLN	yes_yes	yes			3_3		ENSG00000126067	PSMB2
ENSRNOG00000011524	LHvsLN_LLvsLN	yes_yes				22_22		ENSG00000128585	MKLN1
ENSRNOG00000011611	LHvsLN					9
ENSRNOG00000011709	LHvsLN	yes				1		ENSG00000134644	PUM1
ENSRNOG00000011714	LHvsLN					1
ENSRNOG00000011732	LHvsLN	yes				2		ENSG00000136930	PSMB7
ENSRNOG00000011778	LLvsLN	yes				2		ENSG00000106605	BLVRA					3
ENSRNOG00000011876	LHvsLN					2
ENSRNOG00000011927	LHvsLN	yes				1		ENSG00000162512	SDC3			2
ENSRNOG00000012000	LLvsLN	yes	yes			6		ENSG00000129083	COPB1
ENSRNOG00000012149	LHvsLN	yes				1		ENSG00000121957	GPSM2
ENSRNOG00000012157	LLvsLN	yes				1		ENSG00000144028	SNRNP200
ENSRNOG00000012162	LHvsLN	yes			yes	2		ENSG00000129255	MPDU1
ENSRNOG00000012325	LLvsLN		yes			10
ENSRNOG00000012356	LHvsLN	yes			yes	1		ENSG00000123643	SLC36A1
ENSRNOG00000012404	LHvsLN_LLvsLN	yes_yes	yes	yes_yes	yes_no	24_24		ENSG00000151365	THRSP			3
ENSRNOG00000012494	LHvsLN_LLvsLN					4_4		ENSG00000151364	KCTD14
ENSRNOG00000012552	LHvsLN_LLvsLN	yes_yes				2_2		ENSG00000149262	INTS4
ENSRNOG00000012638	LLvsLN					5
ENSRNOG00000012724	LHvsLN_LLvsLN	yes_yes		no_yes	yes_no	7_7		ENSG00000162384	C1ORF123
ENSRNOG00000012778	LHvsLN_LLvsLN	yes_yes				7_7		ENSG00000162385	MAGOH
ENSRNOG00000012803	LLvsLN	yes				1		ENSG00000140395	WDR61
ENSRNOG00000012911	LHvsLN	yes				3		ENSG00000107566	ERLIN1
ENSRNOG00000012923	LHvsLN	yes				8		ENSG00000101413	RPRD1B
ENSRNOG00000012956	LHvsLN	yes		yes	yes	9		ENSG00000198959	TGM2
ENSRNOG00000013023	LHvsLN				yes	2
ENSRNOG00000013064	LHvsLN_LLvsLN					2_2		ENSG00000157193	LRP8		1			2
ENSRNOG00000013147	LLvsLN					40
ENSRNOG00000013437	LHvsLN_LLvsLN	yes_yes				5_5
ENSRNOG00000013476	LLvsLN	yes		yes	yes	2		ENSG00000109323	MANBA
ENSRNOG00000013479	LLvsLN	yes				21		ENSG00000084090	STARD7
ENSRNOG00000013480	LLvsLN	yes				3		ENSG00000168556	ING2
ENSRNOG00000013602	LHvsLN	yes				10		ENSG00000090686	USP48
ENSRNOG00000013741	LLvsLN	yes	yes			3		ENSG00000109332	UBE2D3
ENSRNOG00000013746	LHvsLN	yes				5		ENSG00000161956	SENP3
ENSRNOG00000013766	LHvsLN		yes	yes		13
ENSRNOG00000013767	LHvsLN				yes	8
ENSRNOG00000013825	LHvsLN			yes		4		ENSG00000076864	RAP1GAP
ENSRNOG00000013843	LLvsLN					2
ENSRNOG00000013847	LHvsLN					2		ENSG00000104967	NOVA2			6		3
ENSRNOG00000013919	LLvsLN					2
ENSRNOG00000013945	LHvsLN					9
ENSRNOG00000013954	LHvsLN	yes	yes			1		ENSG00000162551	ALPL			1		1
ENSRNOG00000014027	LHvsLN_LLvsLN					2_2
ENSRNOG00000014034	LHvsLN				yes	2		ENSG00000185585	OLFML2A
ENSRNOG00000014072	LHvsLN_LLvsLN					2_2
ENSRNOG00000014102	LHvsLN					4		ENSG00000136918	WDR38
ENSRNOG00000014104	LHvsLN	yes				1		ENSG00000167306	MYO5B
ENSRNOG00000014132	LHvsLN					1		ENSG00000176182	MYPOP
ENSRNOG00000014171	LHvsLN	yes			yes	4
ENSRNOG00000014215	LLvsLN		yes			9
ENSRNOG00000014218	LLvsLN	yes		yes	yes	3		ENSG00000149582	TMEM25
ENSRNOG00000014241	LHvsLN					17
ENSRNOG00000014256	LHvsLN					16
ENSRNOG00000014272	LHvsLN		yes			10
ENSRNOG00000014310	LLvsLN	yes				2		ENSG00000125247	TMTC4
ENSRNOG00000014317	LHvsLN					10
ENSRNOG00000014340	LHvsLN	yes				5
ENSRNOG00000014350	LLvsLN			yes		5
ENSRNOG00000014353	LHvsLN					16
ENSRNOG00000014445	LHvsLN					2
ENSRNOG00000014493	LHvsLN	yes				1		ENSG00000136935	GOLGA1
ENSRNOG00000014604	LLvsLN	yes				7		ENSG00000147955	SIGMAR1					2
ENSRNOG00000014613	LLvsLN	yes				54		ENSG00000153904	DDAH1					1
ENSRNOG00000014618	LHvsLN_LLvsLN	yes_yes		no_yes		1_1		ENSG00000108590	MED31
ENSRNOG00000014624	LLvsLN	yes	yes	yes		2		ENSG00000113811	RP11-884K10.5
ENSRNOG00000014766	LLvsLN	yes	yes			2		ENSG00000213930	GALT
ENSRNOG00000014834	LHvsLN	yes				4		ENSG00000120616	EPC1
ENSRNOG00000014870	LHvsLN_LLvsLN	yes_yes		yes_yes		2_2		ENSG00000141485	SLC13A5
ENSRNOG00000014879	LLvsLN	yes	yes			6		ENSG00000068724	TTC7A
ENSRNOG00000014900	LHvsLN	yes				3		ENSG00000095794	CREM			1		1
ENSRNOG00000014984	LHvsLN	yes				2		ENSG00000185800	DMWD
ENSRNOG00000015019	LHvsLN	yes				73		ENSG00000090487	SPG21
ENSRNOG00000015059	LLvsLN	yes				8		ENSG00000180398	MCFD2
ENSRNOG00000015068	LLvsLN	yes		yes		4
ENSRNOG00000015133	LLvsLN	yes				3		ENSG00000118058	MLL
ENSRNOG00000015142	LHvsLN	yes		yes		1
ENSRNOG00000015205	LHvsLN	yes	yes			4
ENSRNOG00000015218	LLvsLN	yes				6		ENSG00000169189	NSMCE1
ENSRNOG00000015280	LLvsLN					4		ENSG00000113812	ACTR8
ENSRNOG00000015292	LHvsLN	yes		yes		7		ENSG00000108094	CUL2
ENSRNOG00000015349	LHvsLN	yes				3		ENSG00000177045	SIX5
ENSRNOG00000015413	LHvsLN			yes		4
ENSRNOG00000015430	LHvsLN				yes	4
ENSRNOG00000015578	LHvsLN					2
ENSRNOG00000015591	LHvsLN				yes	3
ENSRNOG00000015674	LHvsLN					4
ENSRNOG00000015844	LHvsLN					4
ENSRNOG00000015865	LHvsLN	yes			yes	4		ENSG00000042753	AP2S1
ENSRNOG00000015975	LHvsLN					4
ENSRNOG00000016055	LHvsLN					2
ENSRNOG00000016064	LLvsLN	yes	yes			11		ENSG00000163931	TKT
ENSRNOG00000016066	LHvsLN	yes			yes	2		ENSG00000095739	BAMBI			1
ENSRNOG00000016085	LLvsLN	yes		yes		1		ENSG00000149573	MPZL2
ENSRNOG00000016109	LHvsLN					4
ENSRNOG00000016145	LHvsLN					2
ENSRNOG00000016218	LLvsLN	yes				4		ENSG00000077235	GTF3C1
ENSRNOG00000016239	LHvsLN	yes				13		ENSG00000180011	ZADH2
ENSRNOG00000016275	LLvsLN		yes			22		ENSG00000118271	TTR				3	9
ENSRNOG00000016308	LLvsLN					15		ENSG00000110324	IL10RA			1
ENSRNOG00000016360	LHvsLN					3		ENSG00000132522	GPS2			1
ENSRNOG00000016367	LHvsLN					5
ENSRNOG00000016412	LLvsLN	yes	yes			3
ENSRNOG00000016434	LHvsLN	yes				6		ENSG00000105287	PRKD2
ENSRNOG00000016478	LHvsLN					4		ENSG00000132507	EIF5A
ENSRNOG00000016508	LHvsLN	yes	yes		yes	42		ENSG00000099260	PALMD
ENSRNOG00000016516	LHvsLN_LLvsLN	yes_yes		yes_yes		2_2		ENSG00000197971	MBP					1
ENSRNOG00000016596	LHvsLN					1
ENSRNOG00000016683	LLvsLN					9
ENSRNOG00000016770	LHvsLN	yes				2		ENSG00000160014	CALM3			1	1
ENSRNOG00000016781	LHvsLN	yes				4		ENSG00000166794	PPIB
ENSRNOG00000016805	LHvsLN					5
ENSRNOG00000016811	LHvsLN					2		ENSG00000125740	FOSB			1		1
ENSRNOG00000016825	LHvsLN					1		ENSG00000117877	CD3EAP
ENSRNOG00000016829	LHvsLN					5
ENSRNOG00000016888	LHvsLN					2
ENSRNOG00000016907	LHvsLN	yes				9		ENSG00000011485	PPP5C
ENSRNOG00000016974	LHvsLN		yes			2
ENSRNOG00000016980	LLvsLN	yes	yes	yes	yes	22		ENSG00000103485	QPRT
ENSRNOG00000016984	LHvsLN					2
ENSRNOG00000017029	LHvsLN				yes	5
ENSRNOG00000017051	LLvsLN	yes				4
ENSRNOG00000017069	LHvsLN					1
ENSRNOG00000017119	LHvsLN					5
ENSRNOG00000017183	LHvsLN_LLvsLN	yes_yes				3_3		ENSG00000060069	CTDP1
ENSRNOG00000017201	LLvsLN	yes				2		ENSG00000169217	CD2BP2
ENSRNOG00000017204	LHvsLN_LLvsLN	yes_yes			yes_no	50_50		ENSG00000122490	PQLC1
ENSRNOG00000017223	LHvsLN		yes			38
ENSRNOG00000017325	LHvsLN					4		ENSG00000181885	CLDN7
ENSRNOG00000017349	LLvsLN					7
ENSRNOG00000017352	LHvsLN					3
ENSRNOG00000017386	LHvsLN					2
ENSRNOG00000017412	LHvsLN					38
ENSRNOG00000017417	LHvsLN					6
ENSRNOG00000017419	LHvsLN	yes				2		ENSG00000085511	MAP3K4
ENSRNOG00000017463	LHvsLN					7
ENSRNOG00000017468	LHvsLN				yes	7
ENSRNOG00000017610	LHvsLN_LLvsLN					3_9
ENSRNOG00000017619	LLvsLN	yes	yes			2
ENSRNOG00000017645	LLvsLN					7
ENSRNOG00000017657	LHvsLN					6
ENSRNOG00000017667	LHvsLN_LLvsLN	yes_yes				4_4		ENSG00000101544	ADNP2
ENSRNOG00000017673	LHvsLN				yes	4
ENSRNOG00000017684	LHvsLN					4
ENSRNOG00000017714	LHvsLN	yes				10		ENSG00000140455	USP3
ENSRNOG00000017753	LHvsLN					3
ENSRNOG00000017795	LHvsLN					2
ENSRNOG00000017829	LHvsLN	yes				2		ENSG00000160075	SSU72
ENSRNOG00000017837	LLvsLN	yes				5		ENSG00000180035	ZNF48
ENSRNOG00000017839	LHvsLN	yes				2		ENSG00000012061	ERCC1
ENSRNOG00000017850	LLvsLN	yes		yes		2
ENSRNOG00000017905	LHvsLN					14
ENSRNOG00000017915	LHvsLN					2
ENSRNOG00000017980	LLvsLN	yes		yes		4		ENSG00000005844	ITGAL
ENSRNOG00000017994	LLvsLN	yes				1		ENSG00000176953	NFATC2IP
ENSRNOG00000018051	LHvsLN					5
ENSRNOG00000018090	LHvsLN					12
ENSRNOG00000018109	LHvsLN	yes				19		ENSG00000169504	CLIC4
ENSRNOG00000018114	LHvsLN		yes			6
ENSRNOG00000018118	LHvsLN	yes				4
ENSRNOG00000018126	LHvsLN_LLvsLN				yes_yes	14_14	1_1
ENSRNOG00000018181	LHvsLN					3		ENSG00000115694	STK25
ENSRNOG00000018226	LHvsLN					5
ENSRNOG00000018255	LHvsLN	yes				2		ENSG00000104853	CLPTM1
ENSRNOG00000018338	LHvsLN	yes				1		ENSG00000179403	VWA1
ENSRNOG00000018351	LHvsLN	yes				3		ENSG00000176946	THAP4
ENSRNOG00000018359	LHvsLN	yes		yes		40		ENSG00000101665	SMAD7			1
ENSRNOG00000018369	LHvsLN					6		ENSG00000105227	PRX
ENSRNOG00000018379	LLvsLN	yes				2		ENSG00000229809	ZNF688
ENSRNOG00000018390	LHvsLN	yes				10		ENSG00000105223	PLD3
ENSRNOG00000018405	LHvsLN	yes		yes		12
ENSRNOG00000018408	LHvsLN	yes				4		ENSG00000160392	C19ORF47
ENSRNOG00000018425	LHvsLN	yes			yes	2		ENSG00000141627	DYM		1		1
ENSRNOG00000018426	LHvsLN		yes		yes	7
ENSRNOG00000018454	LHvsLN		yes		yes	7
ENSRNOG00000018481	LLvsLN					16	2
ENSRNOG00000018526	LHvsLN					6
ENSRNOG00000018556	LHvsLN	yes				2		ENSG00000130204	TOMM40					27
ENSRNOG00000018637	LLvsLN	yes		yes		5		ENSG00000080603	SRCAP
ENSRNOG00000018647	LHvsLN	yes			yes	6		ENSG00000242485	MRPL20
ENSRNOG00000018665	LLvsLN	yes				1		ENSG00000137656	BUD13
ENSRNOG00000018676	LHvsLN					11
ENSRNOG00000018680	LHvsLN		yes	yes	yes	5
ENSRNOG00000018691	LHvsLN	yes				6		ENSG00000221978	CCNL2
ENSRNOG00000018730	LHvsLN					15
ENSRNOG00000018748	LHvsLN	yes		yes		1		ENSG00000174326	SLC16A11
ENSRNOG00000018753	LHvsLN					16
ENSRNOG00000018785	LHvsLN			yes	yes	11
ENSRNOG00000018801	LHvsLN	yes				2		ENSG00000104731	KLHDC4
ENSRNOG00000018811	LHvsLN					10
ENSRNOG00000018829	LHvsLN					3
ENSRNOG00000018840	LLvsLN					1
ENSRNOG00000018877	LLvsLN					1		ENSG00000102870	ZNF629			1
ENSRNOG00000018904	LHvsLN					7
ENSRNOG00000018916	LLvsLN			yes		1
ENSRNOG00000018962	LLvsLN					1
ENSRNOG00000018986	LLvsLN	yes				3		ENSG00000099364	FBXL19
ENSRNOG00000018988	LHvsLN					7
ENSRNOG00000019012	LHvsLN	yes		yes	yes	11		ENSG00000180902	D2HGDH
ENSRNOG00000019045	LLvsLN	yes				3		ENSG00000099381	SETD1A
ENSRNOG00000019098	LHvsLN		yes			12
ENSRNOG00000019140	LHvsLN				yes	12
ENSRNOG00000019202	LHvsLN	yes			yes	9
ENSRNOG00000019208	LHvsLN_LLvsLN				yes_no	14_13
ENSRNOG00000019244	LHvsLN					3
ENSRNOG00000019399	LLvsLN		yes			32
ENSRNOG00000019423	LHvsLN				yes	10
ENSRNOG00000019426	LHvsLN_LLvsLN	yes_yes				5_5		ENSG00000169612	FAM103A1
ENSRNOG00000019458	LHvsLN_LLvsLN					13_13
ENSRNOG00000019475	LLvsLN		yes		yes	54
ENSRNOG00000019484	LLvsLN	yes				9		ENSG00000196517	SLC6A9
ENSRNOG00000019485	LLvsLN					32
ENSRNOG00000019514	LHvsLN_LLvsLN	yes_yes				4_4		ENSG00000169609	C15ORF40
ENSRNOG00000019529	LHvsLN_LLvsLN	yes_yes				1_1		ENSG00000064726	BTBD1
ENSRNOG00000019589	LHvsLN					11
ENSRNOG00000019616	LLvsLN					4
ENSRNOG00000019626	LHvsLN		yes			60	1
ENSRNOG00000019630	LLvsLN					23
ENSRNOG00000019656	LLvsLN		yes			30
ENSRNOG00000019662	LHvsLN_LLvsLN	no_yes				2_2		ENSG00000136404	TM6SF1
ENSRNOG00000019712	LHvsLN					11
ENSRNOG00000019758	LLvsLN	yes				4		ENSG00000117408	IPO13
ENSRNOG00000019768	LLvsLN	yes				4		ENSG00000138293	NCOA4
ENSRNOG00000019811	LLvsLN		yes			7
ENSRNOG00000019843	LLvsLN		yes			11
ENSRNOG00000019844	LHvsLN	yes				1		ENSG00000167378	IRGQ
ENSRNOG00000019862	LHvsLN					1
ENSRNOG00000019868	LHvsLN	yes				1
ENSRNOG00000019915	LHvsLN					1
ENSRNOG00000019949	LHvsLN					2
ENSRNOG00000019962	LHvsLN					2
ENSRNOG00000019977	LLvsLN		yes			5
ENSRNOG00000019978	LLvsLN					7
ENSRNOG00000019982	LHvsLN	yes		yes		9		ENSG00000105755	ETHE1
ENSRNOG00000019994	LHvsLN	yes		yes	yes	3		ENSG00000176531	PHLDB3
ENSRNOG00000020063	LHvsLN					2
ENSRNOG00000020102	LHvsLN					2
ENSRNOG00000020118	LLvsLN					1		ENSG00000112981	NME5
ENSRNOG00000020204	LLvsLN	yes				4		ENSG00000153037	SRP19
ENSRNOG00000020235	LHvsLN	yes				47
ENSRNOG00000020272	LHvsLN			yes		36
ENSRNOG00000020308	LHvsLN	yes	yes	yes	yes	16		ENSG00000104823	ECH1
ENSRNOG00000020340	LLvsLN					2
ENSRNOG00000020384	LLvsLN					5
ENSRNOG00000020389	LHvsLN					1		ENSG00000182472	CAPN12
ENSRNOG00000020392	LHvsLN	yes				10		ENSG00000116266	STXBP3			1
ENSRNOG00000020423	LLvsLN					4
ENSRNOG00000020433	LHvsLN					16
ENSRNOG00000020505	LHvsLN				yes	1
ENSRNOG00000020546	LHvsLN					8
ENSRNOG00000020562	LHvsLN_LLvsLN	yes_yes			yes_no	2_2		ENSG00000110628	SLC22A18
ENSRNOG00000020578	LHvsLN	yes	yes		yes	47
ENSRNOG00000020596	LHvsLN					1
ENSRNOG00000020606	LHvsLN				yes	4		ENSG00000177191	B3GNT8
ENSRNOG00000020607	LHvsLN		yes		yes	15
ENSRNOG00000020615	LHvsLN_LLvsLN	yes_yes				3_3		ENSG00000205531	NAP1L4
ENSRNOG00000020635	LHvsLN				yes	15
ENSRNOG00000020652	LHvsLN	yes	yes			2		ENSG00000105329	TGFB1	2		13	2	11
ENSRNOG00000020675	LHvsLN	yes				3		ENSG00000142039	CCDC97
ENSRNOG00000020683	LHvsLN	yes				7		ENSG00000105323	HNRNPUL1
ENSRNOG00000020713	LHvsLN_LLvsLN					1_1		ENSG00000021762	OSBPL5
ENSRNOG00000020716	LHvsLN	yes			yes	1		ENSG00000167601	AXL
ENSRNOG00000020848	LHvsLN					9
ENSRNOG00000020867	LHvsLN					1		ENSG00000105245	NUMBL
ENSRNOG00000020871	LHvsLN			yes		1
ENSRNOG00000020882	LHvsLN	yes				6		ENSG00000160410	SHKBP1
ENSRNOG00000020914	LHvsLN					3
ENSRNOG00000020947	LHvsLN	yes				8		ENSG00000171570	EGLN2
ENSRNOG00000021047	LHvsLN_LLvsLN	yes_yes				5_5		ENSG00000093167	LRRFIP2
ENSRNOG00000021390	LHvsLN					1		ENSG00000105419	MEIS3
ENSRNOG00000021586	LHvsLN_LLvsLN	yes_yes				1_1		ENSG00000183840	GPR39			1
ENSRNOG00000021611	LHvsLN_LLvsLN				yes_no	3_3		ENSG00000106665	CLIP2
ENSRNOG00000021657	LHvsLN_LLvsLN	yes_yes				4_4		ENSG00000179598	PLD6
ENSRNOG00000021678	LHvsLN_LLvsLN	yes_yes				5_5		ENSG00000166199	ALKBH3
ENSRNOG00000021687	LHvsLN_LLvsLN	yes_yes				4_4
ENSRNOG00000021725	LHvsLN_LLvsLN	yes_yes		yes_no		10_10		ENSG00000110917	MLEC
ENSRNOG00000021758	LHvsLN_LLvsLN	yes_yes				2_2		ENSG00000064419	TNPO3
ENSRNOG00000021780	LLvsLN					6
ENSRNOG00000021805	LLvsLN	yes				2		ENSG00000163933	RFT1
ENSRNOG00000021815	LLvsLN	yes				7		ENSG00000005156	LIG3
ENSRNOG00000021855	LHvsLN_LLvsLN				no_yes	1_1
ENSRNOG00000022307	LHvsLN					4
ENSRNOG00000022354	LHvsLN					4
ENSRNOG00000022420	LHvsLN_LLvsLN					1_1
ENSRNOG00000022455	LHvsLN					11
ENSRNOG00000022727	LLvsLN					5
ENSRNOG00000022736	LLvsLN	yes				6		ENSG00000168564	CDKN2AIP
ENSRNOG00000022938	LLvsLN					2		ENSG00000081014	AP4E1
ENSRNOG00000023366	LHvsLN_LLvsLN				yes_yes	2_2
ENSRNOG00000023546	LHvsLN_LLvsLN	yes_yes		yes_yes		7_7		ENSG00000106211	HSPB1					1
ENSRNOG00000023548	LHvsLN	yes			yes	1		ENSG00000162804	SNED1			1
ENSRNOG00000023687	LLvsLN	yes				1		ENSG00000125249	RAP2A
ENSRNOG00000023786	LLvsLN					1
ENSRNOG00000023853	LHvsLN_LLvsLN					6_6
ENSRNOG00000023856	LHvsLN	yes	yes			22		ENSG00000172482	AGXT			3		2
ENSRNOG00000024241	LLvsLN	yes				2		ENSG00000094880	CDC23
ENSRNOG00000024363	LHvsLN					17
ENSRNOG00000024384	LHvsLN_LLvsLN	yes_yes	yes	no_yes		11_11		ENSG00000178772	CPN2
ENSRNOG00000024410	LHvsLN		yes			3
ENSRNOG00000024428	LLvsLN					2
ENSRNOG00000024539	LLvsLN					1
ENSRNOG00000024730	LHvsLN_LLvsLN	yes_yes				1_1		ENSG00000175175	PPM1E
ENSRNOG00000024849	LHvsLN				yes	2
ENSRNOG00000025019	LHvsLN	yes	yes	yes		17		ENSG00000211452	DIO1
ENSRNOG00000025354	LHvsLN			yes	yes	1		ENSG00000187994	RINL
ENSRNOG00000025489	LLvsLN					3		ENSG00000078795	PKD2L2
ENSRNOG00000025701	LLvsLN	yes				1		ENSG00000155438	MKI67IP
ENSRNOG00000025806	LLvsLN					6
ENSRNOG00000025890	LHvsLN	yes				4		ENSG00000125741	OPA3
ENSRNOG00000025998	LHvsLN_LLvsLN	yes_yes		yes_no	yes_yes	17_17		ENSG00000112297	AIM1
ENSRNOG00000026040	LLvsLN					32
ENSRNOG00000026115	LLvsLN					9
ENSRNOG00000026171	LHvsLN	yes				2		ENSG00000140463	BBS4			5
ENSRNOG00000026455	LHvsLN_LLvsLN	yes_yes				5_5
ENSRNOG00000026497	LHvsLN					4
ENSRNOG00000026523	LHvsLN					4
ENSRNOG00000026833	LLvsLN	yes				2		ENSG00000110344	UBE4A
ENSRNOG00000027077	LLvsLN					4
ENSRNOG00000027157	LLvsLN					2
ENSRNOG00000027183	LHvsLN_LLvsLN	yes_yes				8_8		ENSG00000157077	ZFYVE9
ENSRNOG00000027434	LHvsLN	yes				2		ENSG00000197296	FITM2
ENSRNOG00000027436	LHvsLN					4
ENSRNOG00000027455	LLvsLN					2
ENSRNOG00000027459	LHvsLN					7
ENSRNOG00000027487	LHvsLN					2
ENSRNOG00000027514	LHvsLN					2
ENSRNOG00000027628	LHvsLN					3
ENSRNOG00000027654	LHvsLN_LLvsLN	yes_yes			yes_no	3_3		ENSG00000062725	APPBP2
ENSRNOG00000027662	LHvsLN					1
ENSRNOG00000027784	LHvsLN_LLvsLN	yes_yes		yes_yes	yes_yes	5_5		ENSG00000182704	TSKU
ENSRNOG00000027818	LHvsLN_LLvsLN					4_4		ENSG00000108278	ZNHIT3
ENSRNOG00000027857	LHvsLN_LLvsLN					2_2
ENSRNOG00000027860	LHvsLN_LLvsLN	yes_yes				1_1		ENSG00000005955	GGNBP2
ENSRNOG00000027891	LHvsLN_LLvsLN	yes_yes				2_2		ENSG00000108272	DHRS11
ENSRNOG00000027901	LHvsLN_LLvsLN	yes_yes				2_2		ENSG00000129282	MRM1
ENSRNOG00000028025	LHvsLN					10
ENSRNOG00000028113	LHvsLN_LLvsLN	yes_yes				3_3		ENSG00000156232	WHAMM
ENSRNOG00000028116	LHvsLN_LLvsLN			no_yes		3_3		ENSG00000167230	C17ORF78
ENSRNOG00000028219	LHvsLN_LLvsLN					5_5
ENSRNOG00000028353	LHvsLN_LLvsLN					7_7
ENSRNOG00000028368	LHvsLN_LLvsLN				yes_yes	10_9
ENSRNOG00000028548	LHvsLN_LLvsLN	yes_yes	yes	yes_no	yes_no	21_21
ENSRNOG00000028688	LHvsLN_LLvsLN					13_13
ENSRNOG00000028771	LLvsLN					1
ENSRNOG00000028884	LLvsLN	yes		yes		1
ENSRNOG00000028891	LHvsLN					3
ENSRNOG00000029333	LHvsLN_LLvsLN	yes_yes		yes_no	yes_yes	6_6
ENSRNOG00000029336	LHvsLN	yes				1		ENSG00000167384	ZNF180
ENSRNOG00000029399	LHvsLN	yes			yes	2		ENSG00000187244	BCAM
ENSRNOG00000029490	LLvsLN	yes				2		ENSG00000169957	ZNF768
ENSRNOG00000029668	LHvsLN_LLvsLN			yes_yes		5_5
ENSRNOG00000029682	LLvsLN			yes		136
ENSRNOG00000029980	LLvsLN			yes	yes	4		ENSG00000109906	ZBTB16
ENSRNOG00000029986	LHvsLN	yes				7		ENSG00000171105	INSR	8		32		4
ENSRNOG00000029993	LLvsLN	yes	yes			44		ENSG00000115919	KYNU
ENSRNOG00000030021	LHvsLN_LLvsLN	yes_yes		no_yes	yes_no	14_14
ENSRNOG00000030049	LLvsLN	yes				2		ENSG00000117174	ZNHIT6
ENSRNOG00000030091	LHvsLN_LLvsLN	no_yes				1_1		ENSG00000161326	DUSP14
ENSRNOG00000030116	LHvsLN	yes				1		ENSG00000101546	RBFA
ENSRNOG00000030127	LHvsLN	yes				3		ENSG00000125746	EML2
ENSRNOG00000030225	LHvsLN					8
ENSRNOG00000030238	LHvsLN_LLvsLN					2_2		ENSG00000160097	FNDC5			3
ENSRNOG00000030321	LHvsLN_LLvsLN					2_6
ENSRNOG00000030628	LHvsLN					1
ENSRNOG00000030632	LLvsLN	yes				5		ENSG00000179918	SEPHS2
ENSRNOG00000030715	LLvsLN	yes	yes			13
ENSRNOG00000030726	LHvsLN	yes	yes			2		ENSG00000161944	ASGR2
ENSRNOG00000030738	LHvsLN					5
ENSRNOG00000030938	LHvsLN	yes				1		ENSG00000187889	C1ORF168
ENSRNOG00000031003	LLvsLN					18
ENSRNOG00000031162	LHvsLN_LLvsLN	yes_yes		no_yes	yes_no	3_3		ENSG00000106178	CCL24
ENSRNOG00000031346	LHvsLN_LLvsLN	yes_yes				6_6		ENSG00000128581	RABL5
ENSRNOG00000031421	LHvsLN		yes		yes	23
ENSRNOG00000031448	LHvsLN					5
ENSRNOG00000032625	LHvsLN					3
ENSRNOG00000032690	LHvsLN					10
ENSRNOG00000032749	LHvsLN_LLvsLN					7_7
ENSRNOG00000032813	LLvsLN				yes	1
ENSRNOG00000033173	LHvsLN					3
ENSRNOG00000033189	LHvsLN					1
ENSRNOG00000033234	LHvsLN_LLvsLN				yes_no	9_9		ENSG00000121797	CCRL2			1
ENSRNOG00000033235	LHvsLN	yes			yes	1		ENSG00000104856	RELB
ENSRNOG00000033343	LLvsLN		yes	yes		4
ENSRNOG00000033503	LHvsLN					1		ENSG00000187942	LDLRAD2
ENSRNOG00000033593	LHvsLN_LLvsLN					2_2
ENSRNOG00000033653	LLvsLN					2		ENSG00000161647	MPP3
ENSRNOG00000033663	LHvsLN	yes				13		ENSG00000072682	P4HA2
ENSRNOG00000034177	LLvsLN					28
ENSRNOG00000034242	LLvsLN	yes	yes			5		ENSG00000165280	VCP					2
ENSRNOG00000034287	LHvsLN					4
ENSRNOG00000034619	LHvsLN					1
ENSRNOG00000034738	LHvsLN					1
ENSRNOG00000035602	LHvsLN_LLvsLN					2_6
ENSRNOG00000035638	LHvsLN					6
ENSRNOG00000035957	LLvsLN					4
ENSRNOG00000035995	LHvsLN_LLvsLN					5_5
ENSRNOG00000036075	LHvsLN_LLvsLN					8_8
ENSRNOG00000036169	LHvsLN					1
ENSRNOG00000036260	LHvsLN					6
ENSRNOG00000036303	LHvsLN					3
ENSRNOG00000036335	LHvsLN_LLvsLN					8_8
ENSRNOG00000036336	LHvsLN_LLvsLN					8_8
ENSRNOG00000036337	LHvsLN_LLvsLN					18_18
ENSRNOG00000036796	LLvsLN					11
ENSRNOG00000036798	LLvsLN					11
ENSRNOG00000036869	LHvsLN					1
ENSRNOG00000037101	LHvsLN					14
ENSRNOG00000037129	LHvsLN_LLvsLN					19_15
ENSRNOG00000037165	LHvsLN					5
ENSRNOG00000037166	LHvsLN	yes				2
ENSRNOG00000037167	LHvsLN_LLvsLN	yes_yes		yes_yes	yes_no	18_18		ENSG00000163825	RTP3
ENSRNOG00000037376	LHvsLN	yes	yes			6		ENSG00000122085	MTERFD2
ENSRNOG00000037402	LHvsLN	yes		yes		15		ENSG00000172428	MYEOV2
ENSRNOG00000037525	LHvsLN_LLvsLN					6_6
ENSRNOG00000037540	LHvsLN					4
ENSRNOG00000037563	LHvsLN			yes	yes	1
ENSRNOG00000037672	LHvsLN					9
ENSRNOG00000037715	LHvsLN					4
ENSRNOG00000037798	LHvsLN				yes	1
ENSRNOG00000038597	LHvsLN_LLvsLN	yes_yes				3_3		ENSG00000075711	DLG1
ENSRNOG00000038607	LHvsLN					8
ENSRNOG00000038616	LHvsLN					2
ENSRNOG00000038635	LHvsLN_LLvsLN					8_8
ENSRNOG00000039300	LHvsLN_LLvsLN	yes_yes			yes_no	1_1		ENSG00000158467	AHCYL2
ENSRNOG00000039530	LLvsLN					3		ENSG00000213927	CCL27
ENSRNOG00000039652	LHvsLN_LLvsLN					2_1
ENSRNOG00000039730	LLvsLN	yes				1		ENSG00000175938	ORAI3
ENSRNOG00000039806	LHvsLN					7
ENSRNOG00000039969	LLvsLN	yes		yes		1		ENSG00000134755	DSC2
ENSRNOG00000040171	LHvsLN					1
ENSRNOG00000041020	LLvsLN					5
ENSRNOG00000041233	LHvsLN_LLvsLN					6_6
ENSRNOG00000041417	LLvsLN					5
ENSRNOG00000041971	LLvsLN					1
ENSRNOG00000042070	LHvsLN				yes	4
ENSRNOG00000042211	LHvsLN					2		ENSG00000205090	TMEM240
ENSRNOG00000042213	LHvsLN					7
ENSRNOG00000042274	LHvsLN					11
ENSRNOG00000042369	LHvsLN_LLvsLN	yes_yes				3_3
ENSRNOG00000042427	LHvsLN					9
ENSRNOG00000042528	LHvsLN					1
ENSRNOG00000042603	LLvsLN	yes			yes	4		ENSG00000155158	TTC39B		1
ENSRNOG00000042615	LHvsLN					10
ENSRNOG00000042623	LHvsLN					1		ENSG00000178217	SH2D4B
ENSRNOG00000042745	LHvsLN			yes		79	1
ENSRNOG00000042784	LHvsLN_LLvsLN					21_21
ENSRNOG00000042857	LLvsLN					3
ENSRNOG00000042901	LHvsLN_LLvsLN					2_2
ENSRNOG00000042905	LLvsLN	yes		yes	yes	11
ENSRNOG00000043024	LHvsLN					2
ENSRNOG00000043074	LHvsLN					3
ENSRNOG00000043096	LLvsLN	yes				3
ENSRNOG00000043204	LHvsLN			yes	yes	2
ENSRNOG00000043225	LLvsLN	yes				2		ENSG00000179965	ZNF771
ENSRNOG00000043328	LHvsLN					6
ENSRNOG00000043331	LHvsLN					1
ENSRNOG00000043345	LHvsLN_LLvsLN	yes_yes				3_3		ENSG00000163961	RNF168
ENSRNOG00000043416	LHvsLN			yes	yes	5
ENSRNOG00000043429	LLvsLN					5
ENSRNOG00000043507	LHvsLN					5		ENSG00000182896	TMEM95
ENSRNOG00000043626	LHvsLN					1
ENSRNOG00000043760	LHvsLN_LLvsLN					2_2
ENSRNOG00000044674	LHvsLN					1
ENSRNOG00000044937	LLvsLN					5
ENSRNOG00000045204	LHvsLN					4
ENSRNOG00000045258	LHvsLN					1
